# Supplementary material for: Organic Crosslinked Polymer-Derived N/O-Doped Porous Carbons for High-Performance Supercapacitor
Source: Nanomaterials (Basel). 2022 Jun 25;12(13):2186. doi: 10.3390/nano12132186 (PMC9268302; doi:10.3390/nano12132186)
Supplement: Supplementary file 1 [file nanomaterials-12-02186-s001.zip]

Archive with 2 entries (2 files):
- Lighting up LED lights video--Organic Cross-Linked Polymer-Derived NO-Doped Porous Carbons for High-Performance Supercapacitor..mp4
- nanomaterials-1774652-supplementary materials.pdf
